# Supplementary material for: Omega-3 Fatty Acids Mitigate Long-Lasting Disruption of the Endocannabinoid System in the Adult Mouse Hippocampus Following Adolescent Binge Drinking
Source: Int J Mol Sci. 2025 Jun 9;26(12):5507. doi: 10.3390/ijms26125507 (PMC12192632; doi:10.3390/ijms26125507)
Supplement: Supplementary file 1 [file ijms-26-05507-s001.zip]

Archive with 1 entries (1 files):
- ijms-3592958-Supplementary.pdf
